# Supplementary material for: The Chitosan-Based System with Scutellariae baicalensis radix Extract for the Local Treatment of Vaginal Infections
Source: Pharmaceutics. 2022 Mar 29;14(4):740. doi: 10.3390/pharmaceutics14040740 (PMC9028937; doi:10.3390/pharmaceutics14040740)
Supplement: Supplementary file 1 [file pharmaceutics-14-00740-s001.zip]

Archive with 1 entries (1 files):
- pharmaceutics-1633283-supplementary.pdf
